# Supplementary material for: The Comorbidity of Depression and Diabetes Is Involved in the Decidual Protein Induced by Progesterone 1 (Depp1) Dysfunction in the Medial Prefrontal Cortex
Source: Metabolites. 2025 Jan 9;15(1):34. doi: 10.3390/metabo15010034 (PMC11767987; doi:10.3390/metabo15010034)
Supplement: Supplementary file 1 [file metabolites-15-00034-s001.zip › Table S2.xlsx]

## Sheet: all metabolites
Compound	m/z	retention time(min)
Glucose 6-phosphate	259.022	8.29
2-Phosphoglyceric acid	184.972	8.25
Fructose 1,6-bisphosphate	338.988	8.26
Pyruvic acid	87.0081	6.54
Lactate acid	89.0254	4.38
Alanine	88.0418	8.91
Arginine	173.105	16.14
Asparagine	131.083	8.83
glutamate	146.044	8.26
glutamine	145.063	8.87
glycine	74.0238	8.93
histidine	154.063	9.13
isoleucine	130.082	8.2
lysine	145.098	15.85
methionine	148.034	8.26
Phenylalanine	164.073	8.12
proline	114.056	8.63
serine	103.034	8.93
threonine	118.052	8.76
tryptophan	203.081	8.14
tyrosine	179.057	9.18
valine	116.073	8.51
citrulline	174.089	8.99
cystathionine	221.061	8.95
homocysteic acid	182.021	22.58
homoserine	118.052	8.16
hydroxyphenylpyruvate	179.057	8.77
N-acetylornithine	173.105	9.18
ornithine	131.083	9
p-aminobenzoate/anthranilate	136.033	6.95
phenylpyruvate	163.038	8.47
taurine	124.008	8.4
3'-AMP	346.056	8.24
Cyclic AMP	328.05	8.22
Adenosine monophosphate	346.056	8.24
Cytidine monophosphate	322.036	8.26
dCMP	306.056	8.25
Deoxyadenosine monophosphate	329.191	2.6
2'-Deoxyguanosine 5'-monophosphate	346.057	8.25
5-Thymidylic acid	321.094	1.97
dUMP	307.075	7.79
Guanosine monophosphate	362.051	8.28
Inosine 2'-phosphate	347.029	8.24
Uridine 2'-phosphate	323.029	8.24
Xanthylic acid	363.015	8.26
Adenine	134.047	7.24
cytosine	110.026	8.87
Guanine	151.005	8.32
Hypoxanthine	135.031	6.92
Thymine	125.025	9.17
Uracil	111.026	8.26
Xanthine	151.026	6.72
Adenosine	266.088	7.27
Cytidine	242.029	8.95
Deoxyadenosine	250.145	9.03
Guanosine	282.088	8.32
Inosine	267.074	7.91
Thymidine	271.074	4.57
Uridine	243.062	6.96
Adenosine triphosphate	505.987	8.28
ADP	426.022	8.25
CDP	402.012	8.27
Cytidine triphosphate	481.954	8.27
Deoxyuridine triphosphate	466.953	19.61
Guanosine triphosphate	521.979	8.29
Guanosine diphosphate	442.016	8.29
Inosine triphosphate	506.988	8.28
IDP	427.078	8.24
dTDP	401.082	8.23
Uridine 5'-diphosphate	402.999	19.84
Uridine triphosphate	482.955	8.28
Ureidosuccinic acid(Carbamyl-L-aspartic acid)	175.025	6.51
L-Dihydroorotic acid	157.036	8.04
N-Acetyl-glucosamine 1-phosphate	299.038	8.25
Orotidine	287.051	6.45
Acetyl-CoA	808.122	8.31
Dephospho-CoA	686.138	7.68
2-Dehydro-D-gluconate	192.024	8.25
6-Phospho-d-gluconate	275.022	8.08
Acetylphosphate	138.973	8.23
ADP-glucose	588.076	8.24
Allantoate	175.046	8.03
Allantoin	157.087	8.05
d-Glucarate	209.031	6.56
d-Rib(ul)ose-5-P	229.011	8.25
Gluconic acid	195.048	7.14
Glucosamine-1P	258.023	8.28
Glycerol-3-P	171.012	8.23
Trehalose	341.11	9.43
Uridine diphosphate glucose	565.046	8.24
Uridine diphosphate glucuronic acid	579.023	8.24
Uridine diphosphate-N-acetylglucosamine	606.078	8.23
Biotin	243.061	6.96
Nicotinamide	121.031	2.93
Pantothenate	218.103	5.77
Pyridoxine	168.054	8.53
Thiamine	261.133	9.02
Acetoacetic acid	101.013	7.92
Citrate	191.021	8.25
Fumarate	115.002	6.53
Malate	133.016	8.14
Succinate	117.02	7.9
Aconitate	173.01	8.25
alpha-Ketoglutarate	145.013	5.91
FAD	784.154	8.11
FMN	455.086	8.23
NAD+	663.103	8.3
NADH	664.114	8.12
NADP+	743.549	8.25
Oxidized glutathione	612.145	8.28
Quinolinate	166.019	3.4
Reduced glutathione	306.076	8.24
Adenosine phosphosulfate	426.022	8.25
Myoinositol	179.057	9.17
Farnesyl pyrophosphate	146.046	8.87
D-Sedoheptulose 7-phosphate	289.021	8.27
Oxalacetic acid	130.983	8.26

## Sheet: significance
Compound	m/z	RT(time)	p.value	VIP-value	FDR
Adenosine triphosphate	505.987	8.28	0.0032049	2.13332	0.28655
Oxidized glutathione	612.145	8.28	0.0061834	2.16232	0.28655
Succinate	117.02	7.9	0.0073475	1.97672	0.28655
Cytidine	322.036	8.26	0.014308	1.24957	0.30782
D-Sedoheptulose 7-phosphate	289.021	8.27	0.014485	2.04769	0.30782
Reduced glutathione	306.076	8.24	0.023849	2.1328	0.30782
Lactate acid	89.0254	4.38	0.024021	1.83966	0.30782
Dephospho-CoA	686.138	7.68	0.026054	1.95799	0.30782
proline	114.056	8.63	0.028839	1.89372	0.30782
2-Phosphoglyceric acid	184.972	8.25	0.032241	1.38285	0.30782
Glucose 6-phosphate	259.022	8.29	0.032435	2.02033	0.30782
Adenine	134.047	7.24	0.033991	1.71119	0.30782
Xanthylic acid	363.015	8.26	0.034202	1.36221	0.30782
histidine	154.063	9.13	0.042107	1.79641	0.3519
Inosine	267.074	7.91	0.046488	1.51708	0.35248
Inosine 2'-phosphate	347.029	8.24	0.048522	1.4073	0.35248
