# Supplementary material for: The Comorbidity of Depression and Diabetes Is Involved in the Decidual Protein Induced by Progesterone 1 (Depp1) Dysfunction in the Medial Prefrontal Cortex
Source: Metabolites. 2025 Jan 9;15(1):34. doi: 10.3390/metabo15010034 (PMC11767987; doi:10.3390/metabo15010034)
Supplement: Supplementary file 1 [file metabolites-15-00034-s001.zip › Table S3.xlsx]

## Sheet: Figure1
Figure	TEST	Normality and lognormality tests	Normal distribution	Stastistical analysis
Figure 1B	SI	Shapiro-Wilk test,Control, P value=0.2326>0.05; CSDS, P value=0.9163>0.05	Yes	Two-tailed unpaired Student’s t test，t=6.307, df=19，****P<0.0001
Figure 1C	TST	Shapiro-Wilk test,Control, P value=0.0542>0.05; CSDS, P value=0.4400>0.05	Yes	Two-tailed unpaired Student’s t test，t=2.179, df=19，*P=0.0421
Figure 1D-Day0	Weight	Shapiro-Wilk test,Control, P value=0.7998>0.05; CSDS, P value=0.6926>0.05	Yes	Two-tailed unpaired Student’s t test，t=0.3878, df=19，P=0.7025, ns
Figure 1D-Day5	Weight	Shapiro-Wilk test,Control, P value=0.7825>0.05; CSDS, P value=0.6097>0.05	Yes	Two-tailed unpaired Student’s t test，t=0.5928, df=19，P=0.5603, ns
Figure 1D-Day10	Weight	Shapiro-Wilk test,Control, P value=0.1355>0.05; CSDS, P value=0.5381>0.05	Yes	Two-tailed unpaired Student’s t test，t=0.7853, df=19，P=0.4420, ns
Figure 1D-Day13	Weight	Shapiro-Wilk test,Control, P value=0.3855>0.05; CSDS, P value=0.3535>0.05	Yes	Two-tailed unpaired Student’s t test，t=0.1536, df=19，P=0.8796, ns
Figure 1D-Day17	Weight	Shapiro-Wilk test,Control, P value=0.6201>0.05; CSDS, P value=0.5604>0.05	Yes	Two-tailed unpaired Student’s t test，t=0.9355, df=19，P=0.3613, ns
Figure 1E-Day0	FBG	Shapiro-Wilk test,Control, P value=0.7577>0.05; CSDS, P value=0.8748>0.05	Yes	Two-tailed unpaired Student’s t test，t=0.1174, df=19，P=0.9077, ns
Figure 1E-Day5	FBG	Shapiro-Wilk test,Control, P value=0.9741>0.05; CSDS, P value=0.6873>0.05	Yes	Two-tailed unpaired Student’s t test，t=3.683, df=18，**P=0.0017
Figure 1E-Day10	FBG	Shapiro-Wilk test,Control, P value=0.7795>0.05; CSDS, P value=0.9581>0.05	Yes	Two-tailed unpaired Student’s t test，t=4.313, df=18，***P=0.0004
Figure 1E-Day13	FBG	Shapiro-Wilk test,Control, P value=0.6950>0.05; CSDS, P value=0.4783>0.05	Yes	Two-tailed unpaired Student’s t test，t=5.274, df=18，****P<0.0001
Figure 1E-Day17	FBG	Shapiro-Wilk test,Control, P value=0.2585>0.05; CSDS, P value=0.4920>0.05	Yes	Two-tailed unpaired Student’s t test，t=4.644, df=19，***P=0.0002
Figure 1F	Correlation			Pearson correlation, r = -0.8277, ****P<0.0001
Figure 1H	TST	Shapiro-Wilk test,Control, P value=0.3739>0.05; CRS, P value=0.9415>0.05	Yes	Two-tailed unpaired Student’s t test，t=3.427, df=18，**P=0.0030
Figure 1I	FST	Shapiro-Wilk test,Control, P value=0.9901>0.05; CRS, P value=0.7752>0.05	Yes	Two-tailed unpaired Student’s t test，t=3.621, df=18，**P=0.0020
Figure 1J-Week0	Weight	Shapiro-Wilk test,Control, P value=0.7701>0.05; CRS, P value=0.2287>0.05	Yes	Two-tailed unpaired Student’s t test，t=5.626, df=17，P=0.4791, ns
Figure 1J-Week1	Weight	Shapiro-Wilk test,Control, P value=0.4847>0.05; CRS, P value=0.4710>0.05	Yes	Two-tailed unpaired Student’s t test，t=0.9356, df=18，****P<0.0001
Figure 1J-Week2	Weight	Shapiro-Wilk test,Control, P value=0.3647>0.05; CRS, P value=0.4642>0.05	Yes	Two-tailed unpaired Student’s t test，t=2.536, df=17，*P=0.0213
Figure 1J-Week3	Weight	Shapiro-Wilk test,Control, P value=0.3138>0.05; CRS, P value=0.3086>0.05	Yes	Two-tailed unpaired Student’s t test，t=4.495, df=18，***P=0.0003
Figure 1J-Week4	Weight	Shapiro-Wilk test,Control, P value=0.6201>0.05; CRS, P value=0.5604>0.05	Yes	Two-tailed unpaired Student’s t test，t=3.181, df=17，**=0.0055
Figure 1K-Week0	FBG	Shapiro-Wilk test,Control, P value=0.7012>0.05; CRS, P value=0.2037>0.05	Yes	Two-tailed unpaired Student’s t test，t=1.393, df=18，P=0.1806, ns
Figure 1K-Week1	FBG	Shapiro-Wilk test,Control, P value=0.6597>0.05; CRS, P value=0.3553>0.05	Yes	Two-tailed unpaired Student’s t test，t=0.9356, df=18，P=0.3619, ns
Figure 1K-Week2	FBG	Shapiro-Wilk test,Control, P value=0.4747>0.05; CRS, P value=0.4956>0.05	Yes	Two-tailed unpaired Student’s t test，t=2.494, df=17，*P=0.0232
Figure 1K-Week3	FBG	Shapiro-Wilk test,Control, P value=0.0723>0.05; CRS, P value=0.4743>0.05	Yes	Two-tailed unpaired Student’s t test，t=2.843, df=15，*P=0.0123
Figure 1K-Week4	FBG	Shapiro-Wilk test,Control, P value=0.0.5207>0.05; CRS, P value=0.1915>0.05	Yes	Two-tailed unpaired Student’s t test，t=4.274, df=18，***=0.0005
Figure 1L	Correlation			Pearson correlation, r = 0.6955, **P=0.0014

## Sheet: Figure2
Figure	TEST	Normality and lognormality tests	Normal distribution	Stastistical analysis
Figure 2B-Week0	SPT	Shapiro-Wilk test,Control, P value=0.2773>0.05; CUMS, P value=0.7504>0.05	Yes	Two-tailed unpaired Student’s t test，t=1.971, df=26，P=0.0594, ns
Figure 2B-Week1	SPT	Shapiro-Wilk test,Control, P value=0.3611>0.05; CUMS, P value=0.3558>0.05	Yes	Two-tailed unpaired Student’s t test，t=6.482, df=26，****P<0.0001
Figure 2B-Week2	SPT	Shapiro-Wilk test,Control, P value=0.3229>0.05; CUMS, P value=0.3304>0.05	Yes	Two-tailed unpaired Student’s t test，t=3.821, df=26，***P=0.0007
Figure 2B-Week3	SPT	Shapiro-Wilk test,Control, P value=0.2585>0.05; CUMS, P value=0.0799>0.05	Yes	Two-tailed unpaired Student’s t test，t=4.892, df=25，****P<0.0001
Figure 2B-Week4	SPT	Shapiro-Wilk test,Control, P value=0.0905>0.05; CUMS, P value=0.1639>0.05	Yes	Two-tailed unpaired Student’s t test，t=4.443, df=26，***P=0.0001
Figure 2C	TST	Shapiro-Wilk test,Control, P value=0.5850>0.05; CUMS, P value=0.0994>0.05	Yes	Two-tailed unpaired Student’s t test，t=6.121, df=26，****P<0.0001
Figure 2D	FST	Shapiro-Wilk test,Control, P value=0.0542>0.05; CUMS, P value=0.4400>0.05	Yes	Two-tailed unpaired Student’s t test，t=4.203, df=26，***P=0.0003
Figure 2E-Week2	Coat score		No	Two-tailed unpaired Mann-Whitney test，P=0.2222, ns
Figure 2E-Week3	Coat score		No	Two-tailed unpaired Mann-Whitney test，****P<0.0001
Figure 2E-Week4	Coat score		No	Two-tailed unpaired Mann-Whitney test，****P<0.0001
Figure 2F-Week0	FBG	Shapiro-Wilk test,Control, P value=0.9372>0.05; CUMS, P value=0.0527>0.05	Yes	Two-tailed unpaired Student’s t test，t=0.9810, df=26，P=0.3357, ns
Figure 2F-Week2	FBG	Shapiro-Wilk test,Control, P value=0.4376>0.05; CUMS, P value=0.2985>0.05	Yes	Two-tailed unpaired Student’s t test，t=2.810, df=26，**P=0.0093
Figure 2F-Week3	FBG	Shapiro-Wilk test,Control, P value=0.1153>0.05; CUMS, P value=0.6738>0.05	Yes	Two-tailed unpaired Student’s t test，t=1.642, df=26，P=0.1126, ns
Figure 2F-Week4	FBG	Shapiro-Wilk test,Control, P value=0.9998>0.05; CUMS, P value=0.2129>0.05	Yes	Two-tailed unpaired Student’s t test，t=0.4879, df=26，P=0.6297, ns
Figure 2G-Week0	Weight	Shapiro-Wilk test,Control, P value=0.8813>0.05; CUMS, P value=0.8684>0.05	Yes	Two-tailed unpaired Student’s t test，t=1.900, df=26，P=0.0686, ns
Figure 2G-Week1	Weight	Shapiro-Wilk test,Control, P value=0.3992>0.05; CUMS, P value=0.6774>0.05	Yes	Two-tailed unpaired Student’s t test，t=2.238, df=24，*P=0.0348
Figure 2G-Week2	Weight	Shapiro-Wilk test,Control, P value=0.1748>0.05; CUMS, P value=0.0699>0.05	Yes	Two-tailed unpaired Student’s t test，t=2.771, df=26，*P=0.0102
Figure 2G-Week3	Weight	Shapiro-Wilk test,Control, P value=0.2214>0.05; CUMS, P value=0.1118>0.05	Yes	Two-tailed unpaired Student’s t test，t=6.175, df=26，****P<0.0001
Figure 2G-Week4	Weight	Shapiro-Wilk test,Control, P value=0.0544>0.05; CUMS, P value=0.1862>0.05	Yes	Two-tailed unpaired Student’s t test，t=12.10, df=25，****P<0.0001

## Sheet: Figure3
Figure	TEST	Normality and lognormality tests	Normal distribution	Stastistical analysis
Figure 3B	OFT	Shapiro-Wilk test,Control, P value=0.5288>0.05; T2DM, P value=0.1826>0.05	Yes	Two-tailed unpaired Student’s t test，t=0.7658, df=26，P=0.4507, ns
Figure 3C	TST	Shapiro-Wilk test,Control, P value=0.2042>0.05; T2DM, P value=0.0599>0.05	Yes	Two-tailed unpaired Student’s t test，t=0.4824, df=26，*P=0.0171
Figure 3D	FST	Shapiro-Wilk test,Control, P value=0.0602>0.05; T2DM, P value=0.2466>0.05	Yes	Two-tailed unpaired Student’s t test，t=2.350, df=25，*P=0.0270
Figure 3E-Week0	Weight	Shapiro-Wilk test,Control, P value=0.0957>0.05; T2DM, P value=0.6655>0.05	Yes	Two-tailed unpaired Student’s t test，t=0.6008, df=26，P=0.5532, ns
Figure 3E-Week2	Weight	Shapiro-Wilk test,Control, P value=0.1633>0.05; T2DM, P value=0.3213>0.05	Yes	Two-tailed unpaired Student’s t test，t=8.249, df=26，****P<0.0001
Figure 3E-Week4	Weight	Shapiro-Wilk test,Control, P value=0.1487>0.05; T2DM, P value=0.7682>0.05	Yes	Two-tailed unpaired Student’s t test，t=5.456, df=26，****P<0.0001
Figure 3E-Week5	Weight	Shapiro-Wilk test,Control, P value=0.1353>0.05; T2DM, P value=0.9909>0.05	Yes	Two-tailed unpaired Student’s t test，t=4.987, df=26，****P<0.0001
Figure 3E-Week6	Weight	Shapiro-Wilk test,Control, P value=0.4977>0.05; T2DM, P value=0.9160>0.05	Yes	Two-tailed unpaired Student’s t test，t=2.996, df=26，**P=0.0059
Figure 3F-Week0	FBG	Shapiro-Wilk test,Control, P value=0.0515>0.05; T2DM, P value=0.0909>0.05	Yes	Two-tailed unpaired Student’s t test，t=0.7658, df=26，P=0.4507, ns
Figure 3F-Week4	FBG	Shapiro-Wilk test,Control, P value=0.4813>0.05; T2DM, P value=0.1399>0.05	Yes	Two-tailed unpaired Student’s t test，t=1.198, df=26，P=0.2417, ns
Figure 3F-Week5	FBG	Shapiro-Wilk test,Control, P value=0.0544>0.05; T2DM, P value=0.6133>0.05	Yes	Two-tailed unpaired Student’s t test，t=11.51, df=26，****P<0.0001
Figure 3F-Week6	FBG	Shapiro-Wilk test,Control, P value=0.9635>0.05; T2DM, P value=0.7693>0.05	Yes	Two-tailed unpaired Student’s t test，t=7.645, df=25，****P<0.0001
Figure 3G	Correlation			Pearson correlation, r = 0.6517, ***P=0.0006

## Sheet: Figure4
Figure	TEST	Normality and lognormality tests	Normal distribution	Stastistical analysis
Figure 4C-G-6-P		Shapiro-Wilk test,Control, P value=0.9003>0.05; CSDS, P value=0.8855>0.05	Yes	Two-tailed unpaired Student’s t test，t=2.381, df=13，*P=0.0332
Figure 4C-F-1,6-BP		Shapiro-Wilk test,Control, P value=0.4876>0.05; CSDS, P value=0.0865>0.05	Yes	Two-tailed unpaired Student’s t test，t=0.1394, df=13，P=8912, ns
Figure 4C-Pyruvate		Shapiro-Wilk test,Control, P value=0.0986>0.05; CSDS, P value=0.6054>0.05	Yes	Two-tailed unpaired Student’s t test，t=0.06241, df=13，P=0.9512, ns
Figure 4C-2-PG		Shapiro-Wilk test,Control, P value=0.5813>0.05; CSDS, P value=0.9998>0.05	Yes	Two-tailed unpaired Student’s t test，t=2.585, df=13，*P=0.0226
Figure 4C-Lactate		Shapiro-Wilk test,Control, P value=0.6170>0.05; CSDS, P value=0.7239>0.05	Yes	Two-tailed unpaired Student’s t test，t=2.558, df=13，*P=0.0238

## Sheet: Figure5
Figure	TEST	Normality and lognormality tests	Normal distribution	Stastistical analysis
Figure 5E-HIP		Shapiro-Wilk test,Control, P value=0.8851>0.05; CSDS, P value=0.0850>0.05	Yes	Two-tailed unpaired Student’s t testt=3.485, df=14，**P=0.0036
Figure 5E-NAC		Shapiro-Wilk test,Control, P value=0.1087>0.05; CSDS, P value=0.6891>0.05	Yes	Two-tailed unpaired Student’s t test，t=1.732, df=11，P=0.1111, ns
Figure 5E-mPFC		Shapiro-Wilk test,Control, P value=0.7539>0.05; CSDS, P value=0.8513>0.05	Yes	Two-tailed unpaired Student’s t test，t=2.921, df=14，*P=0.0112
Figure 5F	Correlation			Pearson correlation, r = -0.5592, *P=0.0243
Figure 5G-HIP		Shapiro-Wilk test,Control, P value=0.4888>0.05; T2DM, P value=0.2227>0.05	Yes	Two-tailed unpaired Student’s t test，t=0.3282, df=14，P=0.7476, ns
Figure 5G-NAC		Shapiro-Wilk test,Control, P value=0.0930>0.05; T2DM, P value=0.5612>0.05	Yes	Two-tailed unpaired Student’s t test，t=1.803, df=11，P=0.0988, ns
Figure 5G-mPFC		Shapiro-Wilk test,Control, P value=0.0671>0.05; T2DM, P value=0.4399>0.05	Yes	Two-tailed unpaired Student’s t test，t=2.529, df=12，*P=0.0265
Figure 5H	Correlation			Pearson correlation, r = 0.6055, *P=0.0369

## Sheet: Figure6
Figure	TEST	Normality and lognormality tests	Normal distribution	Stastistical analysis
Figure 6B-Depp1		Shapiro-Wilk test,Control, P value=0.3362>0.05; CSDS, P value=0.7149>0.05	Yes	Two-tailed unpaired Student’s t test, t=5.407, df=4, df=4，**P=0.0057
Figure 6B-BDNF		Shapiro-Wilk test,Control, P value=0.7482>0.05; CSDS, P value=0.9643>0.05	Yes	Two-tailed unpaired Student’s t test, t=6.141, df=4，*P=0.0167
Figure 6B-PSD95		Shapiro-Wilk test,Control, P value=0.0919>0.05; CSDS, P value=0.7307>0.05	Yes	Two-tailed unpaired Student’s t test, t=3.118, df=4，**P=0.0356
Figure 6D-Depp1		Shapiro-Wilk test,Control, P value=0.6869>0.05; T2DM, P value=0.1911>0.05	Yes	Two-tailed unpaired Student’s t test, t=6.760, df=4，**P=0.0025
Figure 6D-BDNF		Shapiro-Wilk test,Control, P value=0.1720>0.05; T2DM, P value=0.4924>0.05	Yes	Two-tailed unpaired Student’s t test, t=6.141, df=4，**P=0.0036
Figure 6D-PSD95		Shapiro-Wilk test,Control, P value=0.8148>0.05; T2DM, P value=0.8378>0.05	Yes	Two-tailed unpaired Student’s t test, t=4.817, df=4，**P=0.0086
