# Supplementary material for: The Comorbidity of Depression and Diabetes Is Involved in the Decidual Protein Induced by Progesterone 1 (Depp1) Dysfunction in the Medial Prefrontal Cortex
Source: Metabolites. 2025 Jan 9;15(1):34. doi: 10.3390/metabo15010034 (PMC11767987; doi:10.3390/metabo15010034)
Supplement: Supplementary file 1 [file metabolites-15-00034-s001.zip › Table S1.xlsx]

## Sheet: PFC-SIMCA
Primary ID	Class ID	Glucose 6-phosphate	2-Phosphoglyceric acid	Fructose 1,6-bisphosphate	Pyruvic acid	Lactate acid	Alanine	Arginine	Asparagine	glutamate	glutamine	glycine	histidine	isoleucine	lysine	methionine	Phenylalanine	proline	serine	threonine	tryptophan	tyrosine	valine	citrulline	cystathionine	homocysteic acid	homoserine	hydroxyphenylpyruvate	N-acetylornithine	ornithine	p-aminobenzoate/anthranilate	phenylpyruvate	taurine	3'-AMP	Cyclic AMP	Adenosine monophosphate	Cytidine monophosphate	dCMP	Deoxyadenosine monophosphate	2'-Deoxyguanosine 5'-monophosphate	5-Thymidylic acid	dUMP	Guanosine monophosphate	Inosine 2'-phosphate	Uridine 2'-phosphate	Xanthylic acid	Adenine	cytosine	Guanine
PFC-C1	Control	183078	11856.1	41935.9	1.26228e+06	1.25293e+07	949985	147734	45769.5	2.96216e+06	4.21883e+06	96401.1	474058	185228	211035	47293.6	139599	98271.1	111735	79813.7	64974.9	472375	102666	21636.5	22057.2	434506	81609	6055.22	8855.62	36727.8	549795	6990.25	9.03047e+06	5.85793e+06	13969.3	5.85793e+06	50818.6	14857.5	13913.2	5.85793e+06	8999.62	12267.5	1.42217e+06	1.17626e+06	273214	25526.2	2.03274e+07	5860.74	3087.45
PFC-C2	Control	186724	10979.3	46908.8	1.22045e+06	1.12286e+07	944445	159560	47374.2	2.84359e+06	4.41355e+06	94976.4	438601	184349	210373	40630.9	136481	101720	108178	88204.5	67841.6	474597	109508	23421.2	18653.4	395482	93019.8	5886.63	10855.8	43100.3	517811	9839.55	9.0465e+06	6.04714e+06	13372.7	6.04714e+06	51847.6	16554.4	12869.3	6.04714e+06	10922.3	11843.6	1.39425e+06	1.30877e+06	277901	22366.9	2.0021e+07	6177.26	1800.75
PFC-C4	Control	178228	14651.6	50495.2	1.22719e+06	1.23431e+07	880069	167000	40903.8	2.71216e+06	3.80573e+06	90458.1	452528	161623	209619	40176.4	132920	94648.9	108882	88086	66926.4	463914	98523.5	21278.2	23863.9	358432	88086	7125.16	8326.26	35471.6	473798	9654.67	8.32626e+06	5.59275e+06	13189.2	5.59275e+06	49040.3	14264.6	13157.5	5.59275e+06	10579.8	9188.14	1.36873e+06	1.17738e+06	267184	24860.2	1.72851e+07	3748	3016.59
PFC-C6	Control	185934	11981.1	61590.6	1.18998e+06	1.37707e+07	1.02264e+06	130037	44612.5	2.98424e+06	4.14865e+06	92316.1	436247	193720	169548	49748.9	133524	89596.9	108957	74071.4	59556.9	489936	107121	17698.6	20905.9	546529	74071.4	7498.94	11911.4	32782.5	521777	8635.46	9.81847e+06	6.36707e+06	22102.9	6.36707e+06	57407.1	20743.2	13410.5	6.36707e+06	5518.75	16083.3	1.53279e+06	2.16148e+06	332124	27425.2	1.76172e+07	4435.68	2814.57
PFC-C7	Control	172034	6795.85	63346.9	1.06999e+06	1.40371e+07	865621	132385	40435.4	3.00538e+06	7.21539e+06	98844.6	754832	222029	179963	58904.1	252735	100026	89430.3	56058.4	162192	392769	115289	21944.2	28760.3	530216	56058.4	5448.38	19413.5	32033.4	519530	21179.4	8.59998e+06	6.85209e+06	14273.3	6.85209e+06	61468.6	18378.7	16376.6	6.85209e+06	13474.7	12507.4	1.50269e+06	1.71415e+06	357901	18300	1.79513e+07	7324.49	3025.63
PFC-C8	Control	183386	15935.5	40891.9	1.27227e+06	1.36306e+07	1.03272e+06	156708	44131.5	3.21934e+06	3.97149e+06	94966.1	454766	191008	200424	52336.7	149085	90078.8	114448	89675.3	68937.9	501397	103194	20188.2	26599.9	551951	91917.2	8310.66	10605.2	35051.8	552400	11624.2	1.01243e+07	6.40282e+06	11915.6	6.40282e+06	49803.4	15603.5	13899.7	6.40282e+06	7542.81	13541	1.53233e+06	1.53681e+06	283934	21656.6	1.85067e+07	5382.76	3441.29
PFC-C9	Control	195008	11218.9	56107.6	1.20925e+06	1.28303e+07	1.04591e+06	141626	45873.3	3.10259e+06	4.78633e+06	99241.5	515461	229496	193443	47604.9	142014	94615.4	107886	87185.2	78643.7	504994	103053	16798.7	26373.9	571155	87185.2	9448.62	11763	30043.8	590409	9583	1.01076e+07	5.80847e+06	18207.2	5.80847e+06	51584.9	17806.6	15687.4	5.80847e+06	6426.14	13516.5	1.48475e+06	1.39688e+06	258183	24875	1.67341e+07	4959.49	3451.48
PFC-M1	CSDS	177957	10446.9	43299.8	1.17654e+06	1.42734e+07	919290	161360	47928.5	2.71914e+06	3.95746e+06	83187.9	392796	192341	213825	41096	121804	88794	106129	72630.4	61252.2	440835	106221	23438.7	18358.1	447658	72630.4	7937.98	9266.66	38127	489151	8253.32	8.60555e+06	7.00025e+06	16504.8	7.00025e+06	49569.7	17712.7	12244.9	7.00025e+06	13757.1	11682.5	1.38585e+06	1.08434e+06	317003	19224.9	1.597e+07	4365.94	1891.14
PFC-M2	CSDS	205432	12487.9	61318.2	1.27309e+06	1.59019e+07	1.1907e+06	151029	50540.4	3.33302e+06	4.69115e+06	110067	460237	195932	193128	48796	146497	86315.8	118275	72080.4	64791.4	539980	106330	17147.9	19857.9	695573	72080.4	7857.51	11059.7	33361.3	561318	11097.1	1.10581e+07	7.11615e+06	29187.3	7.11615e+06	54309.5	27396.2	16680.7	7.11615e+06	7094.35	14775.9	1.52727e+06	1.39847e+06	314924	20278.5	1.6447e+07	7499.29	2831.51
PFC-M3	CSDS	218760	7178.96	54092.4	1.1582e+06	1.38891e+07	918774	168355	43511.1	2.77226e+06	4.33629e+06	88226.8	437057	212552	206530	44882.4	143431	92062.7	108685	78618.4	74875.1	464205	112669	18790.6	20356.5	450770	78618.4	6423.82	16483.5	31651.2	545094	9682.52	8.80229e+06	5.99668e+06	17020.9	5.99668e+06	51840.9	19207.5	12805	5.99668e+06	12981.1	13157.1	1.35092e+06	1.19989e+06	262123	19467	1.84755e+07	6311.71	3381.01
PFC-M4	CSDS	194360	4088.12	36431.4	1.23298e+06	1.33522e+07	816284	135427	43240	2.55228e+06	4.28084e+06	85944.2	412681	205820	190491	41424.4	146961	98222	91897.1	86316.3	70079.9	450631	116750	14108.2	20142.9	354715	88176.6	7380.04	20418.3	21616.3	519237	8966.48	8.1182e+06	4.97658e+06	12076.8	4.97658e+06	45993.2	14123.1	13304.6	4.97658e+06	5133.59	6274.3	1.20024e+06	840096	237965	20604.3	1.76204e+07	5207.25	3211.56
PFC-M5	CSDS	254327	8432.54	82650.8	1.21653e+06	1.61844e+07	1.00402e+06	149636	46111.6	2.94518e+06	4.2892e+06	100715	451608	225588	221374	47580.9	140128	94092.2	118736	76719.4	82823.6	509194	127920	17977.9	29894.7	519565	76719.4	9021.36	9213.67	33946.2	605998	7600.63	9.14669e+06	6.56561e+06	22558.8	6.56561e+06	53285.4	17048.7	15179.7	6.56561e+06	8514.65	14812.3	1.41317e+06	1.20033e+06	322284	21208.3	1.46611e+07	4992.54	3597.74
PFC-M6	CSDS	173669	5760.99	39265	1.20533e+06	1.25423e+07	865493	157533	42965	2.79614e+06	3.7904e+06	89320.2	413269	153050	227620	43119.8	104071	87119.8	110835	87445.7	55205.7	438859	103338	20969	20985.3	373498	87445.7	7571.02	8915.72	32712.7	520600	7806.55	8.18225e+06	5.82537e+06	10667.9	5.82537e+06	53926.2	16201.5	10814.6	5.82537e+06	14318.9	10936.8	1.33002e+06	1.27135e+06	291350	24147.4	1.56718e+07	4173.44	2789.62
PFC-M7	CSDS	212723	9284.48	45593.6	1.15826e+06	1.44168e+07	963339	152763	43956.5	2.76468e+06	3.77764e+06	86838.7	401502	182129	189598	50944.9	126467	85344.8	107436	65433.4	58383.6	473228	110505	23502.8	20934.6	472307	63325.6	8573.36	8426.02	37684.3	533188	7416.13	9.31109e+06	6.28652e+06	19236.1	6.28652e+06	50331	21067.6	13854.1	6.28652e+06	10096.9	11950.9	1.34243e+06	1.4775e+06	296011	20187.7	1.72511e+07	5218.3	4036.51
PFC-M8	CSDS	235797	7993.57	42880.5	1.22383e+06	1.45066e+07	987830	148262	49850.3	2.93019e+06	3.8478e+06	96391	401483	198267	190534	50561.7	137333	83791.8	112898	61665.9	62934.1	463963	102618	15207.7	16754.2	510154	64130.1	8345.15	10887.7	25744.8	529228	8874.07	8.93387e+06	6.48621e+06	15599.5	6.48621e+06	54067.2	19867.9	16187.2	6.48621e+06	8606.01	11753.7	1.45581e+06	1.0068e+06	294668	19723.6	1.77853e+07	4680.88	3581.8
PFC-QC1	QC	194577	9721.44	57304.4	1.24639e+06	1.41674e+07	1.02103e+06	160613	46639.2	3.06519e+06	4.69355e+06	97457.7	472846	204099	222827	46967.2	156910	96484.3	116492	85163.1	72138.4	506810	117339	19013.3	22653	496123	85163.1	8813.62	11606.9	34746.6	582038	8254.97	9.59553e+06	6.31449e+06	15564	6.31449e+06	47443.3	15553.5	13828.8	6.31449e+06	10013.5	11818.5	1.5035e+06	1.3924e+06	295516	22981	1.86641e+07	5730.44	3457.73
PFC-QC2	QC	194981	8866.31	50754.1	1.37298e+06	1.37574e+07	962928	165679	45511	2.85745e+06	4.47186e+06	88405.1	463495	193507	216544	43778.7	149000	103572	111036	80609.5	69874.5	494088	121172	23036.6	24142.3	422490	85309	6537.77	11205	36287.2	573702	10071.6	9.17592e+06	5.80429e+06	14715.8	5.80429e+06	54440	16494.2	14061.5	5.80429e+06	8816.55	10873.3	1.46789e+06	1.32783e+06	282520	21589.9	1.80607e+07	6015.31	4007.44
PFC-QC3	QC	208028	6972.21	44784.7	1.22037e+06	1.30376e+07	919841	154089	42500.3	2.74476e+06	4.33081e+06	90855	415362	182492	208028	43351.5	141407	92939.6	112222	78963.9	69574.4	469649	111701	19030.9	21853.8	400075	78963.9	7979.78	10605.5	34127.1	544782	9337.39	8.7728e+06	5.50341e+06	12889.9	5.50341e+06	45045.3	16955	14340.5	5.50341e+06	10084.4	10735.8	1.36543e+06	1.23862e+06	258407	23660.5	1.76325e+07	4970.97	3633.33
[truncated: 69 more columns]
